# Supplementary material for: Macrophages orchestrate antiviral defense and epithelial repair in a human iPSC-derived alveolar air-liquid interface
Source: JCI Insight. 2026 Mar 17;11(9):e203042. doi: 10.1172/jci.insight.203042 (PMC13232486; doi:10.1172/jci.insight.203042)
Supplement: Supplemental table 1 [file jciinsight-11-203042-s270.xlsx]

## Sheet: LHS
Probe name	Oligo sequence
RSV_A2_L_LHS_1	CCTTGGCACCCGAGAATTCCACCTGTCTGAACATTCCCGGTTGCAT		pRead 2S	CCTTGGCACCCGAGAATTCCA
RSV_A2_L_LHS_2	CCTTGGCACCCGAGAATTCCATGAACCAACCCATGGTTTAGTGGGT
RSV_A2_L_LHS_4	CCTTGGCACCCGAGAATTCCAGGAATATATTCGCAGGACCTATTGT
RSV_A2_M2_LHS_1	CCTTGGCACCCGAGAATTCCAAGCACTCCAACTACACCAAGAGCAT
RSV_A2_F_LHS_1	CCTTGGCACCCGAGAATTCCACCCTTCTAGGTGCAGGACCTTAGAT
RSV_A2_F_LHS_2	CCTTGGCACCCGAGAATTCCACATGTAAGTGCTTACAGGTGTAGTT
RSV_A2_F_LHS_3	CCTTGGCACCCGAGAATTCCATTTGCTTAGTGTGACTGGTGTGCTT
RSV_A2_G_LHS_1	CCTTGGCACCCGAGAATTCCAATTGAGAGTGTCCCAGGTCCTTTCT
RSV_A2_G_LHS_2	CCTTGGCACCCGAGAATTCCAGGACTGATTCCAAGCTGAGGATTCT
RSV_A2_G_LHS_3	CCTTGGCACCCGAGAATTCCAGGGTACTCGGATGTTGTAGAGACTT
RSV_A2_SH_LHS_1	CCTTGGCACCCGAGAATTCCAGCAAAGAGATTATTGTTGTGATCAT
RSV_A2_SH_LHS_2	CCTTGGCACCCGAGAATTCCAGTGGTTTGCATGGTGGGATGTTAAT
RSV_A2_M_LHS_2	CCTTGGCACCCGAGAATTCCACTGCTGGCATAGATGATTGGAACAT
RSV_A2_M_LHS_3	CCTTGGCACCCGAGAATTCCATGCTAGCACTGCACTTCTTGAGTTT
RSV_A2_M_LHS_4	CCTTGGCACCCGAGAATTCCACCATGGGTTTGATTGCAAATCGTGT
RSV_A2_P_LHS_1	CCTTGGCACCCGAGAATTCCAGGGTGATGTGAATTTGCCCTTTATT
RSV_A2_P_LHS_2	CCTTGGCACCCGAGAATTCCATATACCATCCCGAGCAGATGTAGGT
RSV_A2_P_LHS_3	CCTTGGCACCCGAGAATTCCATTCACTTTCCTCATTCCTGAGTCTT
RSV_A2_N_LHS_1	CCTTGGCACCCGAGAATTCCATCCCACAATCAGGAGAGTCATGCCT
RSV_A2_N_LHS_3	CCTTGGCACCCGAGAATTCCAGCCTCTAGTTCTTCTGCTGTCAAGT
RSV_A2_N_LHS_4	CCTTGGCACCCGAGAATTCCAATCAATACTATCTCCTGTGCTCCGT
RSV_A2_NS2_LHS_1	CCTTGGCACCCGAGAATTCCACGGTCTCATGTCTGTGATCATCAGT
RSV_A2_NS2_LHS_2	CCTTGGCACCCGAGAATTCCAGTGCTTCCTACTTTGTGTAATAGTT
RSV_A2_NS2_LHS_3	CCTTGGCACCCGAGAATTCCAATGCCAATGCATTCTAAGAACCCAT
RSV_A2_NS1_LHS_1	CCTTGGCACCCGAGAATTCCATAGGGCAAATATCACTACTTGTAAT
RSV_A2_NS1_LHS_2	CCTTGGCACCCGAGAATTCCAATTGTCATCTAGTAGACCATTAGGT

## Sheet: RHS_BC001
Probe name	Oligo sequence
RSV_A2_L_RHS_1	/5Phos/TGCAAACATTCTACCTACACTGAGTACGCGGTTAGCACGTANNACTTTAGGCGGTCCTAGCAA		Constand seq	ACGCGGTTAGCACGTA
RSV_A2_L_RHS_2	/5Phos/CCTCTCTCACCACGTGTTAAACTGTACGCGGTTAGCACGTANNACTTTAGGCGGTCCTAGCAA		NN barcode 001	NNACTTTAGG
RSV_A2_L_RHS_4	/5Phos/AAGGACTAAGTAAACCTCCGATCCCACGCGGTTAGCACGTANNACTTTAGGCGGTCCTAGCAA		pCS1	CGGTCCTAGCAA
RSV_A2_M2_RHS_1	/5Phos/ACTCTTCTGTTCTGTCCAACTCTGCACGCGGTTAGCACGTANNACTTTAGGCGGTCCTAGCAA
RSV_A2_F_RHS_1	/5Phos/ACAGCAACGCCACTGGCGATTGCAGACGCGGTTAGCACGTANNACTTTAGGCGGTCCTAGCAA
RSV_A2_F_RHS_2	/5Phos/ACGCCTGCATTAACACTAAATTCCCACGCGGTTAGCACGTANNACTTTAGGCGGTCCTAGCAA
RSV_A2_F_RHS_3	/5Phos/CTGGCCTTACAGTATAAGAGCAGTCACGCGGTTAGCACGTANNACTTTAGGCGGTCCTAGCAA
RSV_A2_G_RHS_1	/5Phos/AATGTCTTAGCGGTGCGTTGGTCCTACGCGGTTAGCACGTANNACTTTAGGCGGTCCTAGCAA
RSV_A2_G_RHS_2	/5Phos/GGGTGAGGTATGTTGGGGTTGTGTTACGCGGTTAGCACGTANNACTTTAGGCGGTCCTAGCAA
RSV_A2_G_RHS_3	/5Phos/GAGAAGGGCTTGGATTGCCTTCGGAACGCGGTTAGCACGTANNACTTTAGGCGGTCCTAGCAA
RSV_A2_SH_RHS_1	/5Phos/GTGTATTAGTGTAAAGTAAGGCCAGACGCGGTTAGCACGTANNACTTTAGGCGGTCCTAGCAA
RSV_A2_SH_RHS_2	/5Phos/GAGGTGTTGTAAAGAGGTAGGGGTTACGCGGTTAGCACGTANNACTTTAGGCGGTCCTAGCAA
RSV_A2_M_RHS_2	/5Phos/GGGCACCCATATTGTAAGTGATGCAACGCGGTTAGCACGTANNACTTTAGGCGGTCCTAGCAA
RSV_A2_M_RHS_3	/5Phos/ATCATGACTCTTAGTGAAGGTCCCTACGCGGTTAGCACGTANNACTTTAGGCGGTCCTAGCAA
RSV_A2_M_RHS_4	/5Phos/AGCTGTGTGCTTCCAATTTGTGGTAACGCGGTTAGCACGTANNACTTTAGGCGGTCCTAGCAA
RSV_A2_P_RHS_1	/5Phos/GATTCTAGGAATTTAGTAGCCCTGTACGCGGTTAGCACGTANNACTTTAGGCGGTCCTAGCAA
RSV_A2_P_RHS_2	/5Phos/CCTGCACTTGCCACTACTAATGTGTACGCGGTTAGCACGTANNACTTTAGGCGGTCCTAGCAA
RSV_A2_P_RHS_3	/5Phos/GCCATAGCTTCTAATCTGTCATTGGACGCGGTTAGCACGTANNACTTTAGGCGGTCCTAGCAA
RSV_A2_N_RHS_1	/5Phos/GTATTCTGGAGCTACCTCTCCCATTACGCGGTTAGCACGTANNACTTTAGGCGGTCCTAGCAA
RSV_A2_N_RHS_3	/5Phos/CTAGTACACTGTAGTTAATCACACCACGCGGTTAGCACGTANNACTTTAGGCGGTCCTAGCAA
RSV_A2_N_RHS_4	/5Phos/TGGATGGTGTATTTGCTGGATGACAACGCGGTTAGCACGTANNACTTTAGGCGGTCCTAGCAA
RSV_A2_NS2_RHS_1	/5Phos/CTTTGTGGTGTATTATCATTGTGGGACGCGGTTAGCACGTANNACTTTAGGCGGTCCTAGCAA
RSV_A2_NS2_RHS_2	/5Phos/TCATTTCATAGTTGACCAGGAATGTACGCGGTTAGCACGTANNACTTTAGGCGGTCCTAGCAA
RSV_A2_NS2_RHS_3	/5Phos/CATGATTGATGAATATTGGCATAGGACGCGGTTAGCACGTANNACTTTAGGCGGTCCTAGCAA
RSV_A2_NS1_RHS_1	/5Phos/AACATGCACAAACACAATGCCATTCACGCGGTTAGCACGTANNACTTTAGGCGGTCCTAGCAA
RSV_A2_NS1_RHS_2	/5Phos/TGAGAGCAATGTGTTAATTCCATCAACGCGGTTAGCACGTANNACTTTAGGCGGTCCTAGCAA

## Sheet: RHS_BC002
Probe name	Oligo sequence
RSV_A2_L_RHS_1	/5Phos/TGCAAACATTCTACCTACACTGAGTACGCGGTTAGCACGTANNAACGGGAACGGTCCTAGCAA		Constand seq	ACGCGGTTAGCACGTA
RSV_A2_L_RHS_2	/5Phos/CCTCTCTCACCACGTGTTAAACTGTACGCGGTTAGCACGTANNAACGGGAACGGTCCTAGCAA		NN barcode 002	NNAACGGGAA
RSV_A2_L_RHS_4	/5Phos/AAGGACTAAGTAAACCTCCGATCCCACGCGGTTAGCACGTANNAACGGGAACGGTCCTAGCAA		pCS1	CGGTCCTAGCAA
RSV_A2_M2_RHS_1	/5Phos/ACTCTTCTGTTCTGTCCAACTCTGCACGCGGTTAGCACGTANNAACGGGAACGGTCCTAGCAA
RSV_A2_F_RHS_1	/5Phos/ACAGCAACGCCACTGGCGATTGCAGACGCGGTTAGCACGTANNAACGGGAACGGTCCTAGCAA
RSV_A2_F_RHS_2	/5Phos/ACGCCTGCATTAACACTAAATTCCCACGCGGTTAGCACGTANNAACGGGAACGGTCCTAGCAA
RSV_A2_F_RHS_3	/5Phos/CTGGCCTTACAGTATAAGAGCAGTCACGCGGTTAGCACGTANNAACGGGAACGGTCCTAGCAA
RSV_A2_G_RHS_1	/5Phos/AATGTCTTAGCGGTGCGTTGGTCCTACGCGGTTAGCACGTANNAACGGGAACGGTCCTAGCAA
RSV_A2_G_RHS_2	/5Phos/GGGTGAGGTATGTTGGGGTTGTGTTACGCGGTTAGCACGTANNAACGGGAACGGTCCTAGCAA
RSV_A2_G_RHS_3	/5Phos/GAGAAGGGCTTGGATTGCCTTCGGAACGCGGTTAGCACGTANNAACGGGAACGGTCCTAGCAA
RSV_A2_SH_RHS_1	/5Phos/GTGTATTAGTGTAAAGTAAGGCCAGACGCGGTTAGCACGTANNAACGGGAACGGTCCTAGCAA
RSV_A2_SH_RHS_2	/5Phos/GAGGTGTTGTAAAGAGGTAGGGGTTACGCGGTTAGCACGTANNAACGGGAACGGTCCTAGCAA
RSV_A2_M_RHS_2	/5Phos/GGGCACCCATATTGTAAGTGATGCAACGCGGTTAGCACGTANNAACGGGAACGGTCCTAGCAA
RSV_A2_M_RHS_3	/5Phos/ATCATGACTCTTAGTGAAGGTCCCTACGCGGTTAGCACGTANNAACGGGAACGGTCCTAGCAA
RSV_A2_M_RHS_4	/5Phos/AGCTGTGTGCTTCCAATTTGTGGTAACGCGGTTAGCACGTANNAACGGGAACGGTCCTAGCAA
RSV_A2_P_RHS_1	/5Phos/GATTCTAGGAATTTAGTAGCCCTGTACGCGGTTAGCACGTANNAACGGGAACGGTCCTAGCAA
RSV_A2_P_RHS_2	/5Phos/CCTGCACTTGCCACTACTAATGTGTACGCGGTTAGCACGTANNAACGGGAACGGTCCTAGCAA
RSV_A2_P_RHS_3	/5Phos/GCCATAGCTTCTAATCTGTCATTGGACGCGGTTAGCACGTANNAACGGGAACGGTCCTAGCAA
RSV_A2_N_RHS_1	/5Phos/GTATTCTGGAGCTACCTCTCCCATTACGCGGTTAGCACGTANNAACGGGAACGGTCCTAGCAA
RSV_A2_N_RHS_3	/5Phos/CTAGTACACTGTAGTTAATCACACCACGCGGTTAGCACGTANNAACGGGAACGGTCCTAGCAA
RSV_A2_N_RHS_4	/5Phos/TGGATGGTGTATTTGCTGGATGACAACGCGGTTAGCACGTANNAACGGGAACGGTCCTAGCAA
RSV_A2_NS2_RHS_1	/5Phos/CTTTGTGGTGTATTATCATTGTGGGACGCGGTTAGCACGTANNAACGGGAACGGTCCTAGCAA
RSV_A2_NS2_RHS_2	/5Phos/TCATTTCATAGTTGACCAGGAATGTACGCGGTTAGCACGTANNAACGGGAACGGTCCTAGCAA
RSV_A2_NS2_RHS_3	/5Phos/CATGATTGATGAATATTGGCATAGGACGCGGTTAGCACGTANNAACGGGAACGGTCCTAGCAA
RSV_A2_NS1_RHS_1	/5Phos/AACATGCACAAACACAATGCCATTCACGCGGTTAGCACGTANNAACGGGAACGGTCCTAGCAA
RSV_A2_NS1_RHS_2	/5Phos/TGAGAGCAATGTGTTAATTCCATCAACGCGGTTAGCACGTANNAACGGGAACGGTCCTAGCAA

## Sheet: RHS_BC003
Probe name	Oligo sequence
RSV_A2_L_RHS_1	/5Phos/TGCAAACATTCTACCTACACTGAGTACGCGGTTAGCACGTANNAGTAGGCTCGGTCCTAGCAA		Constand seq	ACGCGGTTAGCACGTA
RSV_A2_L_RHS_2	/5Phos/CCTCTCTCACCACGTGTTAAACTGTACGCGGTTAGCACGTANNAGTAGGCTCGGTCCTAGCAA		NN barcode 003	NNAGTAGGCT
RSV_A2_L_RHS_4	/5Phos/AAGGACTAAGTAAACCTCCGATCCCACGCGGTTAGCACGTANNAGTAGGCTCGGTCCTAGCAA		pCS1	CGGTCCTAGCAA
RSV_A2_M2_RHS_1	/5Phos/ACTCTTCTGTTCTGTCCAACTCTGCACGCGGTTAGCACGTANNAGTAGGCTCGGTCCTAGCAA
RSV_A2_F_RHS_1	/5Phos/ACAGCAACGCCACTGGCGATTGCAGACGCGGTTAGCACGTANNAGTAGGCTCGGTCCTAGCAA
RSV_A2_F_RHS_2	/5Phos/ACGCCTGCATTAACACTAAATTCCCACGCGGTTAGCACGTANNAGTAGGCTCGGTCCTAGCAA
RSV_A2_F_RHS_3	/5Phos/CTGGCCTTACAGTATAAGAGCAGTCACGCGGTTAGCACGTANNAGTAGGCTCGGTCCTAGCAA
RSV_A2_G_RHS_1	/5Phos/AATGTCTTAGCGGTGCGTTGGTCCTACGCGGTTAGCACGTANNAGTAGGCTCGGTCCTAGCAA
RSV_A2_G_RHS_2	/5Phos/GGGTGAGGTATGTTGGGGTTGTGTTACGCGGTTAGCACGTANNAGTAGGCTCGGTCCTAGCAA
RSV_A2_G_RHS_3	/5Phos/GAGAAGGGCTTGGATTGCCTTCGGAACGCGGTTAGCACGTANNAGTAGGCTCGGTCCTAGCAA
RSV_A2_SH_RHS_1	/5Phos/GTGTATTAGTGTAAAGTAAGGCCAGACGCGGTTAGCACGTANNAGTAGGCTCGGTCCTAGCAA
RSV_A2_SH_RHS_2	/5Phos/GAGGTGTTGTAAAGAGGTAGGGGTTACGCGGTTAGCACGTANNAGTAGGCTCGGTCCTAGCAA
RSV_A2_M_RHS_2	/5Phos/GGGCACCCATATTGTAAGTGATGCAACGCGGTTAGCACGTANNAGTAGGCTCGGTCCTAGCAA
RSV_A2_M_RHS_3	/5Phos/ATCATGACTCTTAGTGAAGGTCCCTACGCGGTTAGCACGTANNAGTAGGCTCGGTCCTAGCAA
RSV_A2_M_RHS_4	/5Phos/AGCTGTGTGCTTCCAATTTGTGGTAACGCGGTTAGCACGTANNAGTAGGCTCGGTCCTAGCAA
RSV_A2_P_RHS_1	/5Phos/GATTCTAGGAATTTAGTAGCCCTGTACGCGGTTAGCACGTANNAGTAGGCTCGGTCCTAGCAA
RSV_A2_P_RHS_2	/5Phos/CCTGCACTTGCCACTACTAATGTGTACGCGGTTAGCACGTANNAGTAGGCTCGGTCCTAGCAA
RSV_A2_P_RHS_3	/5Phos/GCCATAGCTTCTAATCTGTCATTGGACGCGGTTAGCACGTANNAGTAGGCTCGGTCCTAGCAA
RSV_A2_N_RHS_1	/5Phos/GTATTCTGGAGCTACCTCTCCCATTACGCGGTTAGCACGTANNAGTAGGCTCGGTCCTAGCAA
RSV_A2_N_RHS_3	/5Phos/CTAGTACACTGTAGTTAATCACACCACGCGGTTAGCACGTANNAGTAGGCTCGGTCCTAGCAA
RSV_A2_N_RHS_4	/5Phos/TGGATGGTGTATTTGCTGGATGACAACGCGGTTAGCACGTANNAGTAGGCTCGGTCCTAGCAA
RSV_A2_NS2_RHS_1	/5Phos/CTTTGTGGTGTATTATCATTGTGGGACGCGGTTAGCACGTANNAGTAGGCTCGGTCCTAGCAA
RSV_A2_NS2_RHS_2	/5Phos/TCATTTCATAGTTGACCAGGAATGTACGCGGTTAGCACGTANNAGTAGGCTCGGTCCTAGCAA
RSV_A2_NS2_RHS_3	/5Phos/CATGATTGATGAATATTGGCATAGGACGCGGTTAGCACGTANNAGTAGGCTCGGTCCTAGCAA
RSV_A2_NS1_RHS_1	/5Phos/AACATGCACAAACACAATGCCATTCACGCGGTTAGCACGTANNAGTAGGCTCGGTCCTAGCAA
RSV_A2_NS1_RHS_2	/5Phos/TGAGAGCAATGTGTTAATTCCATCAACGCGGTTAGCACGTANNAGTAGGCTCGGTCCTAGCAA

## Sheet: RHS_BC004
Probe name	Oligo sequence
RSV_A2_L_RHS_1	/5Phos/TGCAAACATTCTACCTACACTGAGTACGCGGTTAGCACGTANNATGTTGACCGGTCCTAGCAA		Constand seq	ACGCGGTTAGCACGTA
RSV_A2_L_RHS_2	/5Phos/CCTCTCTCACCACGTGTTAAACTGTACGCGGTTAGCACGTANNATGTTGACCGGTCCTAGCAA		NN barcode 004	NNATGTTGAC
RSV_A2_L_RHS_4	/5Phos/AAGGACTAAGTAAACCTCCGATCCCACGCGGTTAGCACGTANNATGTTGACCGGTCCTAGCAA		pCS1	CGGTCCTAGCAA
RSV_A2_M2_RHS_1	/5Phos/ACTCTTCTGTTCTGTCCAACTCTGCACGCGGTTAGCACGTANNATGTTGACCGGTCCTAGCAA
RSV_A2_F_RHS_1	/5Phos/ACAGCAACGCCACTGGCGATTGCAGACGCGGTTAGCACGTANNATGTTGACCGGTCCTAGCAA
RSV_A2_F_RHS_2	/5Phos/ACGCCTGCATTAACACTAAATTCCCACGCGGTTAGCACGTANNATGTTGACCGGTCCTAGCAA
RSV_A2_F_RHS_3	/5Phos/CTGGCCTTACAGTATAAGAGCAGTCACGCGGTTAGCACGTANNATGTTGACCGGTCCTAGCAA
RSV_A2_G_RHS_1	/5Phos/AATGTCTTAGCGGTGCGTTGGTCCTACGCGGTTAGCACGTANNATGTTGACCGGTCCTAGCAA
RSV_A2_G_RHS_2	/5Phos/GGGTGAGGTATGTTGGGGTTGTGTTACGCGGTTAGCACGTANNATGTTGACCGGTCCTAGCAA
RSV_A2_G_RHS_3	/5Phos/GAGAAGGGCTTGGATTGCCTTCGGAACGCGGTTAGCACGTANNATGTTGACCGGTCCTAGCAA
RSV_A2_SH_RHS_1	/5Phos/GTGTATTAGTGTAAAGTAAGGCCAGACGCGGTTAGCACGTANNATGTTGACCGGTCCTAGCAA
RSV_A2_SH_RHS_2	/5Phos/GAGGTGTTGTAAAGAGGTAGGGGTTACGCGGTTAGCACGTANNATGTTGACCGGTCCTAGCAA
RSV_A2_M_RHS_2	/5Phos/GGGCACCCATATTGTAAGTGATGCAACGCGGTTAGCACGTANNATGTTGACCGGTCCTAGCAA
RSV_A2_M_RHS_3	/5Phos/ATCATGACTCTTAGTGAAGGTCCCTACGCGGTTAGCACGTANNATGTTGACCGGTCCTAGCAA
RSV_A2_M_RHS_4	/5Phos/AGCTGTGTGCTTCCAATTTGTGGTAACGCGGTTAGCACGTANNATGTTGACCGGTCCTAGCAA
RSV_A2_P_RHS_1	/5Phos/GATTCTAGGAATTTAGTAGCCCTGTACGCGGTTAGCACGTANNATGTTGACCGGTCCTAGCAA
RSV_A2_P_RHS_2	/5Phos/CCTGCACTTGCCACTACTAATGTGTACGCGGTTAGCACGTANNATGTTGACCGGTCCTAGCAA
RSV_A2_P_RHS_3	/5Phos/GCCATAGCTTCTAATCTGTCATTGGACGCGGTTAGCACGTANNATGTTGACCGGTCCTAGCAA
RSV_A2_N_RHS_1	/5Phos/GTATTCTGGAGCTACCTCTCCCATTACGCGGTTAGCACGTANNATGTTGACCGGTCCTAGCAA
RSV_A2_N_RHS_3	/5Phos/CTAGTACACTGTAGTTAATCACACCACGCGGTTAGCACGTANNATGTTGACCGGTCCTAGCAA
RSV_A2_N_RHS_4	/5Phos/TGGATGGTGTATTTGCTGGATGACAACGCGGTTAGCACGTANNATGTTGACCGGTCCTAGCAA
RSV_A2_NS2_RHS_1	/5Phos/CTTTGTGGTGTATTATCATTGTGGGACGCGGTTAGCACGTANNATGTTGACCGGTCCTAGCAA
RSV_A2_NS2_RHS_2	/5Phos/TCATTTCATAGTTGACCAGGAATGTACGCGGTTAGCACGTANNATGTTGACCGGTCCTAGCAA
RSV_A2_NS2_RHS_3	/5Phos/CATGATTGATGAATATTGGCATAGGACGCGGTTAGCACGTANNATGTTGACCGGTCCTAGCAA
RSV_A2_NS1_RHS_1	/5Phos/AACATGCACAAACACAATGCCATTCACGCGGTTAGCACGTANNATGTTGACCGGTCCTAGCAA
RSV_A2_NS1_RHS_2	/5Phos/TGAGAGCAATGTGTTAATTCCATCAACGCGGTTAGCACGTANNATGTTGACCGGTCCTAGCAA
