# Supplementary material for: Macrophages orchestrate antiviral defense and epithelial repair in a human iPSC-derived alveolar air-liquid interface
Source: JCI Insight. 2026 Mar 17;11(9):e203042. doi: 10.1172/jci.insight.203042 (PMC13232486; doi:10.1172/jci.insight.203042)
Supplement: Supporting data values [file jciinsight-11-203042-s272.xlsx]

## Sheet: Fig 1
Fig 1E
iAT2	iMac
92.14	95.15
91.37	90.53
90.8	92.5
Fig 1F
iAT2	iAT2 +iMacs
16488.5	18443.9
17135.1	13967.1
15506	14886.6
Fig 1G
iAT2	iAT2 +iMacs
364.648	503.341
382.234	480.115
365.975	529.553
Fig 1H
iAT2 +iMacs	iMacs	iMacs +MCSF
24937.3	12857.2	30123.7
26126.2	10312.3	24482.4
19812.3	11844	26079.7

## Sheet: Fig 2
	iAT2_alone	iAT2_coculture
0	54.4694	40.7334
1	33.2453	34.7801
2	12.2853	24.4865
	iAT2+iMac (+secretagogue)			iAT2+iMac (+secretagogue +cytochalasin D)			iMac
20 mins	8.93	15.07	14.23	5.72	7.16	6.21	0	0	0.03
60 mins	33.67	46.15	54.96	20.16	19.89	28.66	0	0.03	0

## Sheet: Fig 3
Fig 3G M-CSF
iPSC	iAT2 3D	iAT2 ALI
0.986909	50.0516	464.775
2.12559	37.7901	519.311
7.55063	55.9637	448.815
	50.2571
Fig 3G GM-CSF
iPSC	iAT2 3D	iAT2 ALI
0	11.4773	10.9949
0	10.6378	11.4773
0	11.9065	10.9235
	10.0491
Fig 3I
iAT2	iAT2 +iMacs
0.963816	2.2957
1.03335	1.229
1.00283	1.35628
Fig 3K
+ M-CSF	+ GM-CSF	Cond. CK-DCI	-
1533.28	2132.97	1610.71	1364.57
1586.92	2213.99	1579.4	1365.79
1577.91	2157.14	1620.68	1387.81
Fig 3L
+ - -	+ + -	+ - +	+ + +
2310.6	1517.12	2033.33	1589.81
2240.34	1449.8	2040.88	1537.08
2595.08	1505.51	2314.19	1598.06

## Sheet: Fig 4
Fig 4A RSV
+ - +	+ + +	- + +
1.04879e+07	2.30908e+06	427168
1.62307e+07	2.90926e+06	648963
1.21874e+07	4.99559e+06	710157
Fig 4A CXCL10
+ - +	+ + +	- + +
715.761	706338	126315
754.826	1.73119e+06	88906.4
27427.5	1.86404e+06	84695.6
Figure 4C
	iAT2_alone	iAT2_coculture	iMac_alone	iMac_coculture
10	0.485185	0.516951	0	0
9	0	0	0.270921	28.8875
8	0	0.036066	1.2342	67.1789
7	0	0	37.4774	1.41365
6	4.40132	13.2243	0	0
5	29.475	22.5775	0.090307	0.307314
4	14.7115	10.9882	0	0.061463
3	0.034656	0	60.9271	2.1512
2	8.31745	21.5076	0	0
1	19.546	14.9435	0	0
0	23.0289	16.2058	0	0
Figure 4K	iAT2						iAT2+iMac						iMacs
1	0	0	33.3333	0	2150	0	0	0	0	0	0	133.333	0.99	0.99	0.99	0.99	0.99	0.99
2	20833.3	0	1550	25416.7	366.667	39166.7	9583.33	0	0	0	0	0	0.99	0.99	0.99	0.99	0.99	0.99
4	68750	36250	133.333	2833.33	166.667	783.333	0	166.667	566.667	0	66.6667	0	0.99	0.99	0.99	0.99	0.99	0.99
6	1550	7666.67	600	15000	1250	300	200	1533.33	316.667	166.667	0	83.3333	0.99	0.99	0.99	0.99	33.3333	0.99
8	135417	21250	102083	2666.67	1316.67	243750	15000	3250	600	716.667	283.333	483.333
11	75000	8333.33	325000	1333.33			550	200	2950	600	1500

## Sheet: Fig 5
Fig 5B
0 + -	0 + +	4 + -	4 + +	8 + -	8 + +	24 + -	24 + +	30 + -	30 + +	48 + -	48 + +
0	0	2.02081	11.8325	-3.732	28.1175	14.0415	47.3002	24.9587	57.3152	33.2162	64.3263
0	0	10.0024	3.09955	4.67508	20.719	21.8289	41.2618	29.9893	31.241	37.3239	60.5542
0	0	10.0709	7.07064	16.5351	22.9171	27.1705	39.4406	35.1312	47.1371	45.2393	51.824
Fig 5C
dpi	iAT2									iAT2+iMac
0	98.3005	103.041	98.6583							99.8026	95.1974	105
1	88.4615	88.0143	94.3649	85.4204	83.1843	87.5671				67.1053	67.6316	69.8026	61.7105	61.8421	62.6974
2	92.576	97.8533	95.8855	105.367	110.644	97.8533	96.3327	98.39	93.9177	66.6118	63.6184	62.8289	61.4474	66.0526	63.2895	71.9079	69.375	70.9868
4	86.3149	104.204	102.147	94.3649	107.603	99.6422				75.329	73.9474	76.4474	85.8553	89.1447	87.2368
6	108.676	124.329	131.485	106.172	121.377	119.857				87.171	90.3947	78.4868	84.2763	83.3553	78.421
8	108.408	112.254	134.436	135.152	128.623	136.673				105.921	96.3816	110.526	103.882	106.184	100.329
11	120.573	93.4705	127.013	130.143	109.571	131.127				91.7763	106.118	115.197	119.21	88.421	105.395
Figure 5H
	iAT2			iAT2 + Semaxinib			iAT2+iMac			iAT2+iMac+Semaxinib
0	100	100	100	100	100	100	100	100	100	100	100	100
2	71.0526	80.7557	73.0308	74.3888	87.7419	70.8086	53.2685	56.5132	88.369	119.211	115.434	120.299
4	78.6629	86.3796	72.0034	71.4785	107.373	58.0856	28.1931	34.2105	56.2834	127.712	100.5	138.477

## Sheet: Supp Fig 1
Panel F 7 days			Panel F 21 days
iAT2	iMac		iAT2	iMac
69.84	26.77		92.14	1.47
69.18	27.99		91.37	1.09
75.62	21.2		90.8	0.55
Panel G
iAT2	iAT2 +iMacs
407.55	762.3
403.59	777.15
608.52	754.05
568.26	866.91
803.55
Panel H
iAT2 +iMacs	iMacs	iMacs +MCSF
96.28	96.8	98.04
96.07	96.03	98.52
94.21	95.09	98.81
Panel I
iAT2 +iMacs	iMacs	iMacs +MCSF
96.96	94.95	99.06
97.21	91.51	99.25
97.13	92.08	99.15
Panel K
iAT2 +iMacs	iMacs alone
17861.6	25381.3
20828.8	24768.4
18034.7	24098.2
16364.8	17806.4
14214.6	18235.8
12826.5	17761.7

## Sheet: Supp Fig 2
S2A
Primitive	Primitive	Primitive	Primitive	Definitive	Definitive	Definitive	Definitive
UI	24h	72h	120h	UI	24h	72h	120h
0.579682	620613	1.97032e+06	951603	3.36877	59704.6	67326.6	46038.6
4.48985	478005	3.00722e+06	857632	7.79323	53313.8	56093.9	271180
0.384219	1.85544e+06	1.64539e+06	453266	0.03809	26168.7	260735	464576
S2B
Primitive	Primitive	Primitive	Primitive	Definitive	Definitive	Definitive	Definitive
UI	24h	72h	120h	UI	24h	72h	120h
1.38298	64.644	142.628	85.4956	0.361539	293.162	107.304	118.375
0.839602	41.4829	175.393	41.675	1.35243	168.767	66.2059	384.158
0.861214	164.785	109.221	34.4821	2.04517	129.537	38.3784	329.064
S2C
Primitive	Primitive	Primitive	Primitive	Definitive	Definitive	Definitive	Definitive
UI	24h	72h	120h	UI	24h	72h	120h
1.06028	13.2181	26.6817	29.4687	0.40239	87.4266	22.3159	38.2751
0.801687	8.1367	26.3143	15.5745	1.82344	45.675	13.0562	95.2293
1.17645	26.4974	23.7982	15.9017	1.36289	33.6686	25.9921	90.719
S2D
iAT2	iAT2 +iMacs
6688.78	7340.81
6404.88	8344.28
7819.04	7666.63
S2E
iAT2+ iMacs	iMacs -	iMacs +MCSF
97.78	99.48	99.65
96.74	99.29	99.59
100	98.7	99.76

## Sheet: Supp Fig 3
S3B
	ABCA3			SFTPA1			SFTPC
3	0.858565	1	1.54043	0.654692	0.734867	1.09345	1.77358	1.50177	1.28046
5	1.46071	1.34412	1.60214	2.14851	2.99661	7.58597	0.697372	1.7411	0.823591
S3O	iAT2+iMac (+secretagogue)			iMac
20 mins	17.01	20.25	16.37	0	0	0
90 mins	58.63	45.77	61.25	0	0	0
S3P
- -	+ -	+ +
95.2	94.66	93.01
95.7	93.19	79.81
94.8	92.91	88.89

## Sheet: Supp Fig 4
S4C
iAT2	iAT2 +iMacs
1.11938	2.10111
1.07457	1.17643
0.806057	1.44575
S4E
-	Cond. CK-DCI	+ M-CSF	+ GM-CSF
1646.77	1726.95	1721.14	1558.16
1660.64	1755.1	1672.74	1582.85
1644.03	1711.28	1682.97	1635.06
1635.05	1693.93	1673.14	1609.13
S4F
+M-CSF	-M-CSF 3 days
3128.8	2422.6
2903.5	2401.36
2922.37	2281.78
3309.59	2521.02

## Sheet: Supp Fig 5
S5A
+ - -	+ - +	+ BU3 +	+ PB +	- BU3 -	- BU3 +	- PB -	- PB +
0.659246	372158	709064	837399	1.38085	3571.27	1.33484	3075.63
1.61577	67171.2	688083	443597	1.30938	3497.78	1.29834	2628.46
0.938799	269929	534892	783128	0.553078	4658.2	0.577009	2100.72
S5B
UI	UI	UI	24 hr	24 hr	24 hr	72 hr	72 hr	72 hr
+ - -	+ + -	- + -	+ - +	+ + +	- + +	+ - +	+ + +	- + +
2.12383	1.29734	1.72774	150.818	431.203	7.82933	81.1958	151.75	0.370845
0.470848	0.583265	1.59721	190.899	322.291	5.83833	61.8199	112.638	0.994623
	1.32154	0.362375	91.5613	502.236	7.88379	75.2351	50.7577	0.0664719
S5C
UI	UI	UI	24 hr	24 hr	24 hr	72 hr	72 hr	72 hr
+ - -	+ + -	- + -	+ - +	+ + +	- + +	+ - +	+ + +	- + +
2.49666	1.76269	0.711477	144.341	6462.06	2650.82	293.388	3568.52	147.26
0.400535	0.811002	0.546726	166.957	3368.24	2234.22	423.632	3120.97	113.422
	0.699524	2.57081	73.1778	5783.7	2496.27	432.533	1294.14	87.7639
S5D
UI	UI	UI	24 hr	24 hr	24 hr	72 hr	72 hr	72 hr
+ - -	+ + -	- + -	+ - +	+ + +	- + +	+ - +	+ + +	- + +
1.7411	1.44504	0.658231	149.776	607.937	23.6429	147.374	378.577	17.8353
0.574349	1.00077	0.943874	163.144	323.535	18.1681	119.428	437.896	14.2544
	0.691489	1.60956	126.238	496.085	20.8696	113.772	476.978	10.5561
S5K RSV
+ - -	+ + -	- + -	+ - +	+ + +	- + +
0	10.855	0	0	0	525.93
0	0	18.7327	3.16072	0	631.413
0	0	0	0	0	584.191
0	0	13.6509	0	0	5.04749
0		0	0	0	32.8871
		0	0	1.10062	11.9727
		22.1535	0	0
S5K IAV
+ - -	+ + -	- + -	+ - +	+ + +	- + +
6.39909	12.6265	0	6.48543	0.466731	43.4201
0	0	19.0737	5.53838	2.74257	43.4201
0	0	0.64474	7.17789	5.79605	132.543
S5L RSV
+ - -	+ + -	- + -	+ - +	+ + +	- + +
33.4524	44.806	0	0	0	112.047
0	28.0117	0	0	0	112.047
0	0	0	21.019	0	0
	0	0	0	0	0
			18.854	0	0
			52.1016	0	0
			13.8434	0
S5L IAV
+ - -	+ + -	- + -	+ - +	+ + +	- + +
0	0	0	150.54	118.385	0
39.4135	0	0	123.163	131.499	0
32.3062	0	0	41.9511	91.7115	0
S5N
iAT2	iAT2+iMac
0.33	0.13
0.39	0.35
0.95	2.15
0.56	1.71
0.67	1.26
0.09	0.43
0.09	0.2
1.12	0.42
0.65	1.49
0.74	0.79
S5O
	iAT2					iAT2+iMac
2	700	0.99	0.99	800	66.6667	0.99	0.99	0.99	0.99
4	43333.3	466.667	17500	333.333	114583	7000	1466.67	100	166.667
6	100	950	566.667	100	133.333	516.667	33.3333	0.99	66.6667
8	116.667	500	1333.33	1583.33	116.667	750	83.3333	266.667	66.6667
11	13333.3	283.333	433.333	2916.67	700	250	16.6667	100	33.3333

[truncated: 1 more sheets: Supp Fig 6]
